# Supplementary material for: Fenofibrate Nano-Eyedrops Ameliorate Retinal Blood Flow Dysregulation and Neurovascular Coupling in Type 2 Diabetic Mice
Source: Pharmaceutics. 2022 Feb 9;14(2):384. doi: 10.3390/pharmaceutics14020384 (PMC8876509; doi:10.3390/pharmaceutics14020384)
Supplement: Supplementary file 1 [file pharmaceutics-14-00384-s001.zip]

Archive with 1 entries (1 files):
- pharmaceutics-1532497-supplementary.pdf
